# Supplementary material for: A highly conserved host lipase deacylates oxidized phospholipids and ameliorates acute lung injury in mice
Source: eLife. 2021 Nov 16;10:e70938. doi: 10.7554/eLife.70938 (PMC8594946; doi:10.7554/eLife.70938)
Supplement: Figure 1—source data 1. [file elife-70938-fig1-data1.xls]

## Sheet: Sheet1
Figure_1_source_data_1
	Fig. 1A
	Crystal Violet OD (570 nm)	Untreated/Medium	+ Pam3				+ Pam3	+ Pam3	+ Pam3				+ Pam3	+ Pam3	+ Pam3				+ Pam3	+ Pam3	+ Pam3				+ Pam3	+ Pam3	+ Pam3
				PGPC 2 μg/ml	PGPC 5 μg/ml	PGPC 12.5 μg/ml	PGPC 2 μg/ml	PGPC 5 μg/ml	PGPC 12.5 μg/ml	POVPC 2 μg/ml	POVPC 5 μg/ml	POVPC 12.5 μg/ml	POVPC 2 μg/ml	POVPC 5 μg/ml	POVPC 12.5 μg/ml	PAPC 2 μg/ml	PAPC 5 μg/ml	PAPC 12.5 μg/ml	PAPC 2 μg/ml	PAPC 5 μg/ml	PAPC 12.5 μg/ml	oxPAPC 2 μg/ml	oxPAPC 5 μg/ml	oxPAPC 12.5 μg/ml	oxPAPC 2 μg/ml	oxPAPC 5 μg/ml	oxPAPC 12.5 μg/ml
		0.177	0.149	0.208	0.044	0.005	0.16	0.058	0	0.165	0.101	0	0.189	0.187	0	0.265	0.213	0.166	0.202	0.19	0.24	0.349	0.246	0.073	0.315	0.262	0.133
		0.154	0.162	0.186	0.06	0.026	0.135	0.052	0	0.152	0.156	0.008	0.184	0.172	0	0.33	0.202	0.206	0.306	0.253	0.254	0.251	0.222	0.082	0.284	0.214	0.097
		0.133	0.21	0.24	0.058	0.02	0.196	0.058	0	0.192	0.172	0	0.161	0.165	0.005	0.316	0.248	0.232	0.295	0.228	0.262	0.179	0.147	0.056	0.232	0.217	0.059
		0.19	0.214	0.136	0.196	0.004	0.215	0.075	0	0.139	0.142	0.007	0.184	0.1	0.016					0.344						0.295
		0.269	0.169	0.304	0.226	0.022	0.143	0.196	0.03	0.228	0.247	0.07	0.279	0.173	0.063
		0.269	0.178	0.264	0.233	0.051	0.241	0.169	0.024	0.345	0.203	0.049	0.241	0.27	0.046
		0.248	0.176	0.352	0.241	0.017	0.293	0.179	0.023	0.303	0.169	0.067	0.252	0.162	0.081
		0.279	0.177	0.122	0.181	0.095	0.204	0.192	0.054	0.237	0.305	0.051	0.168	0.34	0.05
		0.219	0.261	0.22	0.22	0.036	0.222	0.176	0.025	0.281	0.197	0.025	0.2	0.161	0.052
		0.267	0.275	0.209	0.208	0.033	0.192	0.194	0.034	0.217	0.257	0.038	0.218	0.161	0.042
		0.246	0.322	0.239	0.195	0.022	0.221	0.194	0.03	0.223	0.228	0.073	0.212	0.12	0.071
		0.303	0.326		0.288	0.033	0.207	0.377	0.034	0.268	0.208	0.029	0.193	0.183	0.061
		0.234	0.242		0.333			0.231			0.212	0.063		0.192	0.044
		0.226	0.256		0.204			0.086			0.274	0.1		0.167	0.07
		0.242	0.286		0.125			0.144			0.244			0.211	0.074
		0.261	0.5983		0.111			0.135			0.387			0.142	0.077
		0.247	0.7324		0.109			0.137
		0.194	0.182		0.205			0.176
		0.181	0.251		0.098			0.12
		0.158	0.237		0.207			0.179
		0.222	0.305		0.219			0.263
		0.188	0.172		0.225			0.081
		0.305	0.21		0.134			0.1
		0.216	0.266		0.149			0.118
		0.204	0.222		0.314			0.111
		0.181	0.152
		0.232	0.182
		0.223	0.221
		0.232	0.208
	Fig. 1B
	IL-1β (ng/ml)	Untreated/Medium	+ Pam3				+ Pam3	+ Pam3	+ Pam3				+ Pam3	+ Pam3	+ Pam3				+ Pam3	+ Pam3	+ Pam3				+ Pam3	+ Pam3	+ Pam3
				PGPC 2 μg/ml	PGPC 5 μg/ml	PGPC 12.5 μg/ml	PGPC 2 μg/ml	PGPC 5 μg/ml	PGPC 12.5 μg/ml	POVPC 2 μg/ml	POVPC 5 μg/ml	POVPC 12.5 μg/ml	POVPC 2 μg/ml	POVPC 5 μg/ml	POVPC 12.5 μg/ml	PAPC 2 μg/ml	PAPC 5 μg/ml	PAPC 12.5 μg/ml	PAPC 2 μg/ml	PAPC 5 μg/ml	PAPC 12.5 μg/ml	oxPAPC 2 μg/ml	oxPAPC 5 μg/ml	oxPAPC 12.5 μg/ml	oxPAPC 2 μg/ml	oxPAPC 5 μg/ml	oxPAPC 12.5 μg/ml
		0	0	0	0	0	0.006	2.36	3.79	0	0	0	0.007	0.342	4.087	0	0	0	0	0	0	0.025	0.023	0.04	0.179	0.371	0.499
		0	0	0	0	0	0.022	2.477	4.047	0	0	0	0.007	0.39	4.656	0	0	0	0	0	0	0.063	0.026	0.03	0.27	0.222	0.479
		0	0	0	0	0	0.047	2.192	4.963	0	0	0	0.019	0.532	5.261	0	0	0	0	0	0	0.046	0.07	0.027	0.249	0.234	0.48
		0	0	0	0	0	0.038	1.729	5.334	0	0	0	0.022	0.581	5.209		0	0		0	0.043		0	0		0.215	0.86
		0	0.01		0.002	0		2.79	4.2		0	0.01		0.843	5.392		0	0		0	0.061		0	0.047		0.54	1.16
		0	0		0.01	0.01		2.42	4.74		0	0.03		1.446	6.245		0	0		0.023	0		0.01	0.01		0.5	1.17
		0	0		0	0.004		2.84	4.44		0.04	0		1.219	4.224					0						0.39
	Fig. 1C
	IL-6 (ng/ml)	Untreated/Medium	+ Pam3				+ Pam3	+ Pam3	+ Pam3				+ Pam3	+ Pam3	+ Pam3				+ Pam3	+ Pam3	+ Pam3				+ Pam3	+ Pam3	+ Pam3
				PGPC 2 μg/ml	PGPC 5 μg/ml	PGPC 12.5 μg/ml	PGPC 2 μg/ml	PGPC 5 μg/ml	PGPC 12.5 μg/ml	POVPC 2 μg/ml	POVPC 5 μg/ml	POVPC 12.5 μg/ml	POVPC 2 μg/ml	POVPC 5 μg/ml	POVPC 12.5 μg/ml	PAPC 2 μg/ml	PAPC 5 μg/ml	PAPC 12.5 μg/ml	PAPC 2 μg/ml	PAPC 5 μg/ml	PAPC 12.5 μg/ml	oxPAPC 2 μg/ml	oxPAPC 5 μg/ml	oxPAPC 12.5 μg/ml	oxPAPC 2 μg/ml	oxPAPC 5 μg/ml	oxPAPC 12.5 μg/ml
		0.073	17.183	0.11	0.184	0.114	10.858	8.591	4.509	0.076	0.118	0.143	12.441	10.096	10.024	0.055	0.049	0.033	12.379	10.584	10.781	0.129	0.084	0.078	6.749	14.466	3.055
		0.188	11.047	0.116	0.33	0.087	13.176	17.971	5.108	0.089	0.117	0.127	16.889	13.509	3.958	0.067	0.046	0.035	9.765	11.739	7.716	0.121	0.067	0.072	14.874	7.275	8.517
		0.084	14.394	0.118	0.312	0.1	20.854	12.488	7.067	0.096	0.173	0.116	18.492	10.383	9.857	0.169	0.063	0.061	9.936	7.278	9.936	0.107	0.078	0.052	7.713	7.662	6.909
		0.096	14.178	0.162	0.357	0.146	13.796	10.454	12.346	0.127	0.134	0.143	14.298	9.253	12.063		0.1	0.105		12.714	8.41		0.05	0.03		5.961	3.85
		0.17	12.03		0.38	0.28		9.47	3.748		0.243	0.043		12.07	8.07		0.08	0.0534		15.01	7.82		0.11	0.112		9.31	4.26
		0.1	9.14		0.29	0.119		9.09	5.83		0.101	0.133		11.92	9.192		0.04	0.066		8.79	7.54		0.07	0.0688		8.07	5.49
		0.14	13.06		0.45	0.235		9.39	4.573		0.023	0.073		12.74	7.749					9.53						9.47
	Fig. 1D
	IL-1β p17/Actin (Arbitrary units)	Pam3	PGPC	Pam3+ PGPC	POVPC	Pam3+ POVPC
		0.057	0.501	1.114	0.32	0.763
		0.021	0.148	0.697	0.225	1.026
		0.085	0.193	0.922	0.603	1.09
		0.065	0.213	0.986	0.591	1.294
	Fig. 1E
	Crystal Violet OD (570 nm)	Medium	Pam3	PGPC	Pam3 + PGPC	Pam3 + Z-VAD-FMK	Pam3 + VX765	Pam3 + Z-IETD-FMK	Pam3 + MCC950	Pam3 + Z-VAD-FMK + PGPC	Pam3 + VX765 + PGPC	Pam3 + Z-IETD-FMK + PGPC	Pam3 + MCC950 + PGPC
		0.322	0.355	0.143	0.178	0.304	0.303	0.257	0.328	0.062	0.155	0.093	0.08
		0.317	0.314	0.134	0.156	0.296	0.296	0.337	0.303	0.071	0.094	0.148	0.041
		0.408	0.365	0.138	0.166	0.376	0.311	0.357	0.34	0.076	0.161	0.097	0.052
		0.361	0.292	0.137	0.105	0.376	0.336	0.31	0.354	0.094	0.105	0.119	0.117
		0.3395	0.334325	0.102	0.101	0.536	0.555	0.478	0.457	0.125	0.13	0.197	0.132
		0.289475	0.354575	0.126	0.144	0.547	0.502	0.499	0.41	0.078	0.114	0.176	0.11
		0.35325	0.3435	0.16	0.123	0.565	0.512	0.502	0.392	0.125	0.088	0.145	0.138
		0.446	0.509	0.092	0.121	0.382	0.425	0.483	0.434	0.148	0.152	0.139	0.14
		0.382	0.466		0.089	0.426	0.401	0.422	0.449	0.099	0.176	0.158	0.107
		0.456	0.466		0.065	0.502	0.538	0.487	0.583	0.134	0.199	0.144	0.211
		0.398	0.542		0.117	0.51	0.483	0.476	0.419	0.099	0.106	0.097	0.101
					0.12	0.441	0.544	0.45	0.57	0.079	0.067	0.062	0.106
										0.129	0.088	0.091	0.1
										0.083	0.09	0.084	0.086
	IL-1β (ng/ml)	Medium	Pam3	PGPC	Pam3 + PGPC	Pam3 + Z-VAD-FMK	Pam3 + VX765	Pam3 + Z-IETD-FMK	Pam3 + MCC950	Pam3 + Z-VAD-FMK + PGPC	Pam3 + VX765 + PGPC	Pam3 + Z-IETD-FMK + PGPC	Pam3 + MCC950 + PGPC
		0.06	0.1	0.2	6.78	0.06	0.13	0.11	0.1	1.03	0.72	0.5	1.23
		0.05	0.09	0.16	5.96	0.05	0.14	0.1	0.08	0.53	0.73	0.41	0.78
		0.05	0.09	0.07	7.45	0.06	0.05	0.06	0.04	0.68	0.47	0.73	1.11
		0.04	0.06	0.15	8.03	0.07	0.07	0.11	0.08	0.8	0.79	0.85	1.08
		0.01	0.01	0.043	6.76	0.08	0.05	0.041	0.032	0.59	0.51	0.66	1.23
		0.01	0.01	0.037	7.37	0.063	0.045	0.046	0.045	0.59	0.67	0.77	1.85
		0.01	0.01	0.075	8.38	0.049	0.069	0.04	0.067	0.79	0.69	1.02	1.91
		0	0.02	0.07	6.71	0.079	0.095	0.052	0.061	0.66	0.73	1.1	2.01
		0.07	0.059		6.326	0.104	0.065	0.053	0.041	0.8	0.88	0.55	1.72
		0.147	0.08		5.112	0.082	0.059	0.06	0.058	1	0.58	0.44	1.23
		0.141	0.051		6.699	0.063	0.09	0.052	0.087	0.548	0.566	0.897	2.17
		0.133	0.057		7.711	0.102	0.124	0.068	0.079	0.841	0.845	1.134	1.703
										0.753	0.869	1.289	1.968
										0.967	0.827	1.22	2.405
	Fig. 1F
	Casp1 p20/Actin (Arbitrary units)	Pam3	PGPC	Pam3 + PGPC	Pam3 + PGPC + VX-765	Pam3 + PGPC + Z-IETD	Pam3 + PGPC + MCC950	Pam3 + PGPC + Z-VAD
		0.0744	0.1146	0.6087	0.345	0.2422	0.5056	0.3482
		0.189	0.173	0.638	0.232	0.161	0.533	0.359
		0.039	0.122	0.87	0.18	0.172	0.417	0.226
		0.107	0.121	0.928	0.204	0.148	0.488	0.169
