# Supplementary material for: A highly conserved host lipase deacylates oxidized phospholipids and ameliorates acute lung injury in mice
Source: eLife. 2021 Nov 16;10:e70938. doi: 10.7554/eLife.70938 (PMC8594946; doi:10.7554/eLife.70938)
Supplement: Figure 2—source data 1. [file elife-70938-fig2-data1.xls]

## Sheet: Sheet1
	Figure_2_source_data_1
	Fig. 2A
	%	AOAH 0 hr					AOAH 2 hrs				AOAH 4 hrs
	610 (PGPC)	95.4	98.8	99.6	99	97.5	65.72	66.41	67.23		51.46	50.92	50.98	52.47
	496 (LysoPC) (PGPC missing sn-2 oxidized FA)	4.5	1.2	0.4	1	2.58	27.48	26.79	25.97		19.54	20.08	20.02	18.53
	372 (PGPC sn-2) (PGPC missing sn-1 PA)	0.1	0	0	0	0.27	6.92	7.05	8.76		6.48	6.65	6.85	6.62
	Released palmitate	0	0	0	0		3.56306	9.46995	8	7.71385	20.725	20.5653	39.8824
	Fig. 2B
	%	AOAH 0 hr			AOAH 2 hrs			AOAH 4 hrs
	594 (POVPC)	97.2	84	97	51.37	51.04	47.65	41.12	38.48	39.52
	496 (LysoPC)(PGPC missing sn-2 oxidized FA)	15	1	2	15.43	15.26	15.05	11.38	10.52	10.78
	356 (POVPC sn-2)(PGPC missing sn-1 PA)	1	0	0.15	2.11	2.02	2.03	1.98	1.87	1.89
	Released palmitate	0	0	0	33.2	33.7	37.3	47.5	51	49.7
	Fig. 2C
	Crystal Violet OD (570 nm)	Pam3	Medium	PGPC 12.5 μg/ml	Pam3 + PGPC 12.5 μg/ml	dPGPC 12.5 μg/ml	Pam3 + dPGPC 12.5 μg/ml	POVPC 12.5 μg/ml	Pam3 + POVPC 12.5 μg/ml	dPOVPC 12.5 μg/ml	Pam3 + dPOVPC 12.5 μg/ml
		0.31	0.235	0.171	0.088	0.249	0.29	0.135	0.103	0.274	0.296
		0.335	0.293	0.216	0.116	0.316	0.307	0.154	0.132	0.305	0.325
		0.365	0.277	0.212	0.136	0.355	0.368	0.167	0.097	0.335	0.199
		0.211	0.188	0.074	0.066	0.102	0.142	0.071	0.038	0.14	0.211
		0.288	0.232	0.106	0.083	0.126	0.158	0.087	0.089	0.19	0.239
		0.299	0.296	0.151	0.095	0.171	0.173	0.066	0.116	0.219	0.27
		0.173	0.268	0.024	0.046	0.133	0.113	0.054	0.196	0.238	0.304
		0.226	0.274	0.011	0.123	0.222	0.196	0.107	0.212	0.358	0.271
		0.281	0.264	0.101	0.113	0.2	0.262	0.161	0.212	0.319	0.337
		0.288	0.268	0.054	0.066	0.187	0.25	0.186	0.23	0.36	0.312
	Fig. 2D
	LDH (% of total)	Pam3	Medium	PGPC 12.5 μg/ml	Pam3 + PGPC 12.5 μg/ml	dPGPC 12.5 μg/ml	Pam3 + dPGPC 12.5 μg/ml	POVPC 12.5 μg/ml	Pam3 + POVPC 12.5 μg/ml	dPOVPC 12.5 μg/ml	Pam3 + dPOVPC 12.5 μg/ml
		21.6	18.3	34.4	38.8	18.5	18	49	54.3	20.5	20.1
		20	16.7	38	40.9	20.6	19.2	50.4	55.1	21.6	21.5
		17.5	18	35.6	40	18.1	19.6	53	55.9	19.1	19
		24.6	14.8	55.7	52.8	26.5	25	58.6	59.2	25.9	20.5
		22.6	13.7	54.2	56.4	18.4	19.8	57.4	61.4	17.1	15.1
		26.2	14.5	56.4	55.7	24.1	25.7	60.3	59.2	18.8	15
		23.7	26.5	52.5	49.8	30	27	66.7	59.8	30.7	23.6
		19.4	22.7	48.3	59.2	24.3	31.6	64.4	61.2	23.8	32.2
		23.7	23.4	54	57.3	28.9	51.3	55.3	64.7	21	24.8
		29	27.8	50	60.5	37.1	31.7	62.2	74.1	29	26.8
	Fig. 2E
	IL-1β (ng/ml)	Pam3	Medium	PGPC 12.5 μg/ml	Pam3 + PGPC 12.5 μg/ml	dPGPC 12.5 μg/ml	Pam3 + dPGPC 12.5 μg/ml	POVPC 12.5 μg/ml	Pam3 + POVPC 12.5 μg/ml	dPOVPC 12.5 μg/ml	Pam3 + dPOVPC 12.5 μg/ml
		0.025	0.016	0.563	0.902	0.06	0.083	0.84	1.779	0.063	0.088
		0.023	0.012	0.524	0.816	0.06	0.084	0.861	1.809	0.051	0.075
		0.024	0.017	0.523	0.857	0.068	0.082	0.866	1.822	0.063	0.089
		0.02	0.01	0.23	1.2	0.06	0.13	0.12	1.42	0.02	0.05
		0.02	0	0.22	1.73	0.1	0.2	0.1	2.35	0.04	0.06
		0.01	0.03	0.2	1.72	0.09	0.16	0.1	1.6	0.05	0.09
		0.034	0.012	0.328	0.769	0.056	0.078	0.713	1.815	0.041	0.023
		0.024	0.009	0.4	1.021	0.041	0.111	0.673	2.166	0.031	0.094
		0.016	0.016	0.47	0.862	0.06	0.094	0.961	2.549	0.031	0.069
		0.02	0.012	0.407	1.105	0.048	0.12	0.808	3.089	0.031	0.102
	IL-6 (ng/ml)	Pam3 10ng/ml	Medium	PGPC 12.5 μg/ml	Pam3 + PGPC 12.5 μg/ml	dPGPC 12.5 μg/ml	Pam3 + dPGPC 12.5 μg/ml	POVPC 12.5 μg/ml	Pam3 + POVPC 12.5 μg/ml	dPOVPC 12.5 μg/ml	Pam3 + dPOVPC 12.5 μg/ml
		14.7	4.3	4.3	21.6	4.3	27	4.3	17.2	4.3	23.2
		16.2	4.4	4.3	24.1	4.4	29.4	4.3	19.3	4.4	23.5
		17.8	4.2	4.5	25.7	4.4	24.2	4.4	23.1	4.5	24
		16.4	1.1	6	19.1	7	23.9	3.1	20.1	1.8	17.1
		16.1	0.8	6.9	23.2	7.5	25.8	2.4	17.9	2.2	17.2
		15	1.5	6.8	23.6	7.1	40.7	2.4	19.4	1.4	17.7
		15.7	1.5	1.6	14.4	1.6	15.7	1.5	13.9	1.5	15.8
		17.3	1.5	1.6	12.4	1.6	16.7	1.7	13.7	1.6	14.4
		15.5	1.4	1.6	15.8	1.6	16.2	1.5	13.4	1.6	14.6
		16.3	1.3	1.5	15.8	1.6	17.2	1.6	12.9	1.5	14.4
	Fig. 2F
	IL-1β p17/Actin (Arbitrary unit)	Pam3	PGPC 12.5 μg/ml	Pam3 + PGPC 12.5 μg/ml	dPGPC 12.5 μg/ml	Pam3 + dPGPC 12.5 μg/ml	POVPC 12.5 μg/ml	Pam3 + POVPC 12.5 μg/ml	dPOVPC 12.5 μg/ml	Pam3 + dPOVPC 12.5 μg/ml
		0.03	0.028	0.591	0.022	0.042	0.022	0.808	0.027	0.022
		0.046	0.04	0.557	0.041	0.141	0.057	0.723	0.046	0.264
		0.028	0.02	0.569	0.021	0.154	0.033	0.826	0.024	0.212
