# Supplementary material for: A highly conserved host lipase deacylates oxidized phospholipids and ameliorates acute lung injury in mice
Source: eLife. 2021 Nov 16;10:e70938. doi: 10.7554/eLife.70938 (PMC8594946; doi:10.7554/eLife.70938)
Supplement: Figure 3—source data 1. [file elife-70938-fig3-data1.xls]

## Sheet: Sheet1
	Figure_3_source_data_1
	Fig. 3A
	%	AOAH 2 h			AOAH 4 h			No AOAH
	Released palmitate	33.2	33.7	37.3	47.5	51	49.7	0	0	0
	Fig. 3B
	Crystal Violet OD (570 nm)	Medium	Pam3	LPC	Pam3 + LPC	Pam3 + Z-VAD-FMK	Pam3 + VX765	Pam3 + MCC950	Pam3 + Z-IETD-FMK	Pam3 + Z-VAD-FMK + LPC	Pam3 + VX765 + LPC	Pam3 + MCC950 + LPC	Pam3 + Z-IETD-FMK + LPC
		0.392	0.404	0.1	0.107	0.426	0.401	0.449	0.422	0.1162	0.104	0.11	0.105
		0.593	0.469	0.069	0.096	0.502	0.538	0.583	0.487	0.071	0.114	0.106	0.0612
		0.439	0.338	0.087	0.102	0.51	0.483	0.419	0.476	0.0976	0.1	0.118	0.116
		0.372	0.412	0.122	0.114	0.441	0.544	0.57	0.45	0.094	0.116	0.122	0.104
		0.3395	0.334325	0.096	0.113	0.536	0.555	0.457	0.478	0.1002	0.098	0.107	0.094
		0.489475	0.454575	0.11	0.092	0.547	0.502	0.41	0.499	0.086	0.07	0.095	0.108
		0.35325	0.3435	0.06	0.058	0.565	0.512	0.392	0.502	0.013	0.017	0.016	0.004
		0.446	0.509	0.061	0.06	0.382	0.425	0.434	0.483	0.027	0.062	0.013	0.012
		0.382	0.466	0.049	0.07					0.055	0.068	0.012	0.026
		0.456	0.466	0.054	0.087					0.066	0.039	0.01	0.033
		0.398	0.542
	IL-1β (ng/ml)	Medium	Pam3	LPC	Pam3 + LPC	Pam3 + Z-VAD-FMK	Pam3 + VX765	Pam3 + MCC950	Pam3 + Z-IETD-FMK	Pam3 + Z-VAD-FMK + LPC	Pam3 + VX765 + LPC	Pam3 + MCC950 + LPC	Pam3 + Z-IETD-FMK + LPC
		0.202	0.386	0.097	6.3	0.104	0.065	0.041	0.053	0.4535	0.497	3.949	1.176
		0.134	0.349	0.187	6.506	0.082	0.059	0.058	0.06	0.63425	0.598	4.375	1.364
		0.135	0.373	0.19	6.674	0.063	0.09	0.087	0.052	0.5466	0.544	4.949	1.257
		0.157	0.382	0.182	7.552	0.102	0.124	0.079	0.068	0.48542	0.625	5.315	1.307
		0.01	0.01	0.222	6.434	0.08	0.05	0.032	0.041	0.6458	0.613	4.288	1.386
		0.01	0.01	0.165	7.165	0.063	0.045	0.045	0.046	0.5825	0.745	4.628	1.345
		0.01	0.01	0.173	6.473	0.049	0.069	0.067	0.04	0.894	0.984	1.116	0.798
		0	0.02	0.166	5.556	0.079	0.095	0.061	0.052	0.747	0.946	2.166	0.928
				0.181	5.401					1.002	0.697	1.182	0.788
				0.153	6.245					1.151	1.155	2.151	1.112
	Fig. 3C
	Casp1 p20/Actin (Arbitrary unit)	Pam3	LPC	Pam3 + LPC	Pam3 + LPC + VX-765	Pam3 + LPC + Z-IETD	Pam3 + LPC + MCC950	Pam3 + LPC + Z-VAD
		0.1131	0.1617	1.2335	0.4365	0.3676	0.6332	0.2383
		0.1518	0.1117	0.9983	0.3905	0.4757	0.6674	0.3144
		0.37	0.289	1.084	0.268	0.407	0.553	0.295
		0.065	0.078	1.204	0.411	0.689	0.747	0.269
	Fig. 3D
	Crystal Violet OD (570 nm)	Pam3	Medium	LPC 12.5μg/ml	Pam3 + LPC 12.5μg/ml	dLPC 12.5μg/ml	Pam3 + dLPC 12.5μg/ml
		0.328	0.358	0.179	0.162	0.214	0.149
		0.391	0.475	0.217	0.287	0.236	0.184
		0.385	0.376	0.207	0.232	0.239	0.191
		0.375	0.375	0.244	0.175	0.249	0.236
		0.441	0.402	0.147	0.157	0.3	0.238
		0.43	0.401	0.163	0.196	0.299	0.279
		0.41	0.433	0.195	0.188	0.258	0.252
		0.53	0.398	0.227	0.197	0.249	0.225
		0.399	0.474	0.173	0.195	0.253	0.336
		0.381	0.528	0.187	0.153	0.361	0.308
		0.417	0.437	0.207	0.179	0.283	0.352
			0.472	0.213	0.177	0.343	0.4
			0.381	0.196	0.218
			0.355	0.208	0.224
				0.238	0.172
				0.122	0.174
	LDH (% of total)	Pam3	Medium	LPC 12.5μg/ml	Pam3 + LPC 12.5μg/ml	dLPC 12.5μg/ml	Pam3 + dLPC 12.5μg/ml
		23	18.4	53	53.4	39.3	38.6
		17.6	19.1	48.9	57.6	39.5	40.5
		19.6	17.5	58.7	57	40.2	39.5
		18.2	18	56.3	64	40.6	37.8
		12.8	12.6	41.5	39.8	37.7	32.3
		13.7	13.9	41	44.9	34.6	35.7
		14.6	12.7	45.2	44.5	31.2	36.4
		16.6	14.5	39.5	43	29.7	38
	IL-1β (ng/ml)	Pam3	Medium	LPC 12.5μg/ml	Pam3 + LPC 12.5μg/ml	dLPC 12.5μg/ml	Pam3 + dLPC 12.5μg/ml
		0.01	0.02	0.11	0.93	0.01	0.26
		0.01	0.01	0.06	1.28	0.01	0.27
		0.01	0.02	0.06	0.73	0.01	0.3
		0.01	0.01	0.07	1	0.02	0.33
		0.01	0.01	0.02	1.46	0.02	0.25
		0.01	0	0.02	1.7	0.02	0.28
		0.01	0.01	0.02	1.61	0.02	0.27
		0.01	0	0.02	1.93	0.02	0.35
		0.01	0.01	0.03	1.39	0	0.29
		0.03	0.01	0.04	2.31	0	0.26
		0.04	0.01	0.04	2.16	0	0.31
			0.01	0.04	2.26	0	0.3
			0	0	1.71
			0	0	1.41
			0	0	1.82
				0	2.15
	IL-6 (ng/ml)	Pam3	Medium	LPC 12.5μg/ml	Pam3 + LPC 12.5μg/ml	dLPC 12.5μg/ml	Pam3 + dLPC 12.5μg/ml
		14.4	0.03	0.07	19.8	0.06	22.46
		13.6	0.03	0.07	15.8	0.06	20.15
		13.8	0.03	0.07	15.2	0.07	21.15
		14.3	0.03	0.06	16.1	0.06	22.73
		17.4	0.07	0.54	18.73	0.06	15.5
		16.9	0.06	0.49	15.4	0.07	19.6
		18.2	0.06	0.56	19.43	0.07	19.4
		16	0.06	0.49	14.52	0.07	19.1
		14.03	0.07	0.56	11.9
		13.67	0.07	0.56	14.7
		15.85	0.06	0.58	15.3
			0.06	0.58	16.3
			0.06	0.55	23.27
			0.06	0.43	29.44
			0.07	0.56	25.44
				0.74	25.27
	Fig. 3E
	Casp1 p20/Actin (Arbitrary unit)	Aoah+/+				Aoah-/-
	LPC	0.284	0.083	0.626	0.709	0.414	0.15	0.969	0.631
	Pam3 + LPC	0.837	0.427	0.792	0.988	1.63	1.24	1.133	1.21
