# Supplementary material for: A highly conserved host lipase deacylates oxidized phospholipids and ameliorates acute lung injury in mice
Source: eLife. 2021 Nov 16;10:e70938. doi: 10.7554/eLife.70938 (PMC8594946; doi:10.7554/eLife.70938)
Supplement: Figure 4—source data 1. [file elife-70938-fig4-data1.xls]

## Sheet: Sheet1
	Figure_4_source_data_1
	Fig. 4A
	Crystal Violet OD (570 nm)	Aoah+/+ PM														Aoah-/- PM
	Medium	0.305	0.216	0.204	0.423		0.181	0.232	0.223	0.331		0.232	0.218			0.255831	0.236328	0.316634	0.30172		0.246653	0.237475	0.279922	0.208795		0.244359	0.279922	0.252389	0.217972
	Pam3 10 ng/ml	0.172	0.21	0.266	0.222		0.152	0.182	0.221	0.208		0.203	0.198	0.221	0.2	0.226003	0.313192	0.245506	0.295984		0.200764	0.226003	0.192734	0.203059		0.182408	0.200764	0.183556	0.189292
	PGPC 2 μg/ml	0.136	0.304	0.264	0.352		0.118	0.212	0.202	0.231						0.118164	0.201911	0.269597	0.372848		0.164053	0.213384	0.193881	0.253536
	PGPC 5 μg/ml	0.205	0.098	0.207	0.219		0.217	0.13	0.144	0.303						0.181261	0.066539	0.111281	0.178967		0.125047	0.131931	0.137667	0.13652
	PGPC 12.5 μg/ml	0.022	0.051	0.017	0.095		0.035	0.032	0.021	0.032						0.045889	0.013767		0.088336		0.021797	0.032122	0.011472	0.021797
	Pam3 10 ng/ml + PGPC 2 μg/ml	0.143	0.241	0.293	0.204		0.214	0.185	0.213	0.2						0.161758	0.209942	0.23977	0.238622		0.154875	0.197322	0.164053	0.213384
	Pam3 10 ng/ml + PGPC 5 μg/ml	0.176	0.12	0.179	0.263		0.078	0.097	0.114	0.107						0.113575	0.049331	0.057361	0.098661		0.086042	0.105545	0.071128	0.050478
	Pam3 10 ng/ml + PGPC 12.5 μg/ml	0.03	0.024	0.023	0.054		0.024	0.033	0.029	0.033						0.010325	0.019503	0.017208	0.050478		0.018356	0.021797	0.018356	0.017208
	POVPC 2 μg/ml	0.228	0.345	0.303	0.237		0.272	0.209	0.215	0.259						0.18585	0.26042	0.2478	0.248947		0.234034	0.243211	0.265009	0.211089
	POVPC 5 μg/ml	0.247	0.203	0.169	0.305		0.19	0.248	0.22	0.201		0.191	0.246	0.219	0.348	0.175525	0.276481	0.172083	0.277628		0.23977	0.224856	0.217972	0.174378		0.174378	0.221414	0.244359	0.18585
	POVPC 12.5 μg/ml	0.07	0.049	0.067	0.051		0.024	0.037	0.07	0.028		0.057	0.09	0.153	0.162			0.052772	0.049331		0.049331	0.049331	0.055067	0.039006		0.0826	0.073422	0.100956	0.127342
	Pam3 10 ng/ml + POVPC 2 μg/ml	0.279	0.241	0.252	0.168		0.193	0.211	0.205	0.187						0.186997	0.287953	0.236328	0.236328		0.242064	0.240917	0.212236	0.162906
	Pam3 10 ng/ml + POVPC 5 μg/ml	0.173	0.27	0.162	0.34		0.156	0.155	0.116	0.177		0.173	0.151	0.19	0.127	0.19847	0.149139	0.108986	0.188145		0.181261	0.175525	0.135372	0.137667		0.083747	0.113575	0.211089	0.211089
	Pam3 10 ng/ml + POVPC 12.5 μg/ml	0.063	0.046	0.081	0.05		0.05	0.041	0.068	0.059		0.04	0.063	0.066	0.07	0.043594	0.018356	0.035564	0.021797		0.016061	0.030975	0.029828	0.043594		0.019503	0.029828	0.056214	0.073422
	Fig. 4B
	IL-1β (ng/ml)	Aoah+/+ PM														Aoah-/- PM
	Medium	0	0	0	0		0	0	0	0		0	0	0	0	0.0378	0	0.0529	0		0	0	0	0		0	0	0.049	0
	Pam3 10 ng/ml	0.2639	0.4486	0.4036	0.4171				0.0634	0.0798		0.127	0.1856	0.1339	0.1742	0.4201	0.4441	0.2916	0.3775		0.0962	0.0816	0.0407	0.0515		0.2449	0.2424	0.2031	0.1574
	PGPC 2 μg/ml	0	0	0	0		0	0	0	0						0	0	0	0		0	0	0	0
	PGPC 5 μg/ml	0	0.0213	0	0.0213		0	0	0	0						0	0	0	0.086		0.0469	0	0.0438	0.036
	PGPC 12.5 μg/ml	0.027	0.0353	0.0227	0.0186		0	0	0	0						0.2408	0	0	0.0661		0.059	0.0843	0.053	0.0634
	Pam3 10 ng/ml + PGPC 2 μg/ml	0.4705	0.5062	0.4926	0.5711		0.2066	0.3727	0.2149	0.3038						0.8411	0.9503	0.8411	1.0983		0.2273	0.3902	0.2904	0.2781
	Pam3 10 ng/ml + PGPC 5 μg/ml	2.9197	3.0826	2.318	3.1692		2.21	2.8026	3.0363	3.4406						3.6214	4.9594	5.4779	7.4097		3.3774	3.6946	4.4739	4.6984
	Pam3 10 ng/ml + PGPC 12.5 μg/ml	9.5375	9.9	8.0125	9.45		8.6771	11.2203	9.4305	9.6625						12.8312	15.7649	12.2189	13.6538		11.6727	9.5666	9.4181	13.4656
	POVPC 2 μg/ml	0	0.0186	0	0		0	0	0	0						0	0	0	0		0	0	0
	POVPC 5 μg/ml	0.0159	0	0	0		0	0	0	0		0	0.05	0	0	0	0.0498	0	0		0	0.0313	0.0484	0		0	0.0424	0	0.0557
	POVPC 12.5 μg/ml	0.0542	0.0298	0.0372	0.0635		0.0763	0.0462	0.0424	0		0.077	0.09	0.0553	0.0542	0.0407	0.0697	0.1813	0.1254		0.1394	0.2172	0.0761	0.036		0.1493	0.0968	0.1243	0.0709
	Pam3 10 ng/ml + POVPC 2 μg/ml	0.4153	0.5332	0.4592	0.5251		0.1252	0.2801	0.1952	0.1252						0.5481	0.5027	0.7878	0.2392		0.257	0.1584	0	0.2005
	Pam3 10 ng/ml + POVPC 5 μg/ml	0.6098	0.8069	0.7553	0.8501		0.8798	0.8952	0.9066	0.8097		1.0293	1.1212	0.9182	1.3996	1.1813	1.6259	1.4338	1.7042		1.3318	1.6879	2.4233	2.0199		1.7905	1.8793	1.4594	1.6861
	Pam3 10 ng/ml + POVPC 12.5 μg/ml	6.279	5.9125	6.9125	8.0208		6.1739	4.1427	7.0633	6.9272		8.2194	8.436	8.3684	7.613	17.2545	15.4176	20.3161	14.0924		11.651	11.95	12.367	7.1238		10.9953	11.5	12.9633	11.5808
	Fig. 4C
	IL-6 (ng/ml)	Aoah+/+ PM														Aoah-/- PM
	Medium	0.0864	0.1008	0.0728	0.1103		0.0624	0.0919	0.0758	0.1137		0.3301	0.1724			0.0437	0.0274	0.1136	0.0956		0.0921	0.0909	0.1272	0.0736		0.1301	0.0992	0.1472	0.1301
	Pam3 10 ng/ml	10.0523	16.1376	13.8424	15.8818		9.7788	9.3495	13.7842	14.1728		9.8142	16.1698	10.2101	17.3673	12.5492	17.6944	9.053	11.692		12.5095	17.1943	14.8191	11.8224		14.7425	14.8975	15.8226	11.2557
	PGPC 2 μg/ml	0.1523	0.2078	0.2162	0.2289		0.1228	0.1407	0.1678	0.1348						0.092	0.1584	0.1289	0.2034		0.1267	0.1303	0.1186	0.1568
	PGPC 5 μg/ml	0.4114	0.4218	0.3179	0.4764		0.4045	0.33	0.3796	0.3558						0.2267	0.2456	0.2019	0.6688		0.5752	0.6168	0.6758	0.438
	PGPC 12.5 μg/ml	0.1894	0.326	0.1138	0.5465		0.1198	0.1595	0.1105							0.3655	0.0973	0.1094	0.2267		0.1773	0.2593	0.1084	0.2182
	Pam3 10 ng/ml + PGPC 2 μg/ml	9.8894	12.661	13.0749	15.4621		20.1104	30.8048	16.975	21.3457						9.4983	15.8427	13.8851	20.8981		17.2279	21.2985	17.8844	17.3961
	Pam3 10 ng/ml + PGPC 5 μg/ml	10.3447	10.5916	8.5464	14.2606		11.1585	11.3585	15.4914	18.9825						8.7141	8.4602	9.9229	16.479		11.2273	15.8111	17.5315	9.1638
	Pam3 10 ng/ml + PGPC 12.5 μg/ml	7.9923	9.9824	5.0313	8.4443		3.9177	5.8113	4.0313	4.9836						8.3121	12.2488	7.3403	8.0795		9.4108	6.2852	6.2969	10.829
	POVPC 2 μg/ml	0.1355	0.1602	0.1181	0.0915		0.1581	0.1108	0.1287	0.1125						0.1162	0.0947	0.1066	0.1227		0.2519	0.179	0.1844	0.106
	POVPC 5 μg/ml	0.2294	0.2144	0.182	0.3129		0.2513	0.2623	0.1742	0.2135		0.2963	0.3572	0.3718	0.2671	0.1201	0.1842	0.2041	0.21		0.5612	0.4432	0.4346	0.5903		0.5807	0.4964	0.611	0.5883
	POVPC 12.5 μg/ml	0.4546	0.2316	0.471	0.4803		0.5276	0.2945	0.4896	0.1225		1.0854	1.0505	1.1984	1.2495	0.0964	0.0598	0.176	0.2384		1.0947	0.694	0.5199	0.2221		1.3988	0.861	1.6541	1.6041
	Pam3 10 ng/ml + POVPC 2 μg/ml	10.3329	16.5561	10.5916	12.0316		17.6152	18.8408	17.4294	16.0587						13.3237	9.4983	11.2005	10.5184		19.3453	21.6553	16.6415	17.0273
	Pam3 10 ng/ml + POVPC 5 μg/ml	9.4613	13.1634	13.0749	16.1805		15.4679	20.3244	12.9513	20.4184		13.9529	16.0789	13.8132	19.0373	7.3193	14.0365	10.1567	14.2747		15.5678	21.0116	16.1425	17.9993		12.4633	11.9422	14.2756	13.1916
	Pam3 10 ng/ml + POVPC 12.5 μg/ml	7.3863	5.2395	8.2066	10.8044		4.375	2.9007	6.7948	7.6407		11.8157	12.3648	14.1689	10.6286	14.0365	11.9702	7.8471	7.1929		9.6654	8.4671	12.7384	5.6977		9.4555	10.4813	12.3559	13.8058
	Fig. 4D
	Casp1 p20/Actin (Arbitrary Unit)	Aoah+/+ PM				Aoah+/+ PM
	Pam3	0.532	0.541	0.079	0.402	0.544	0.631	0.252	0.302
	PGPC	0.444	0.768	0.114	0.305	1.011	0.676	0.232	0.457
	POVPC	0.58	0.67	0.087	0.191	0.8	0.531	0.316	0.275
	Pam3 + PGPC	0.453	1.4	0.648	0.609	1.877	2.408	1.604	1.704
	Pam3 + POVPC	0.846	0.819	0.58	0.878	2.228	1.65	0.939	2.087
	Fig. 4E
	Crystal Violet OD (570 nm)	Aoah+/+ PM																Aoah-/- PM
	Medium	0.352	0.286	0.341	0.396	0.408	0.293	0.356	0.308	0.306	0.312	0.278						0.339	0.302	0.367	0.365	0.34	0.418	0.233	0.321	0.377	0.215	0.292
	CpG	0.366	0.401	0.39	0.334	0.392	0.388	0.293	0.416	0.432	0.345	0.308						0.295	0.252	0.425	0.289	0.391	0.43	0.403	0.261	0.291	0.281	0.334
	PGPC	0.123	0.112	0.124	0.116	0.076	0.075	0.062	0.066									0.033	0.062	0.087	0.044	0.039	0.056	0.062	0.076
	CpG + PGPC	0.105	0.099	0.103	0.123	0.105	0.132	0.12	0.102	0.148	0.254	0.138	0.063	0.069	0.052	0.044	0.063	0.013	0.003	0.045	0.071	0.04	0.05	0.049	0.046	0.078	0.094	0.161	0.147	0.05	0.038	0.032	0.027
	IL-1β (pg/ml)	Aoah+/+ PM																	Aoah-/- PM
	Medium	15.24	16.94	30.42	23.68	37.84	29.07	37.84	2.3	3.1	53.3	2.3							36.61	17.91	37.99	34.9	25.7	34.46	50.7	22.3	4.3	7.3	11.5
	CpG	15.12	43.25	56.14	44.65	25.7	35.14	25.7	8.8	6.3	14.5	7.1							37.99	47.7	42.48	36.96	33.79	23.68	33.11	14.2	14.9	11.5	12.2
	PGPC	51.4	55.44	98.7	64.88	6.3	2.4	5.3	7.1										99.37	132.19	126.46	135.78	25.7	39.4	34.2	45.6
	CpG + PGPC	34.35	76.05	36.95	184.79	95.6	37.7	52.46	49.09	24.75	243.33	325	148.71	141.97	218.1	141.3	134.6	163.6	195.12	270.06	208.94	202.02	221.08	275.35	252.49	259.51	38	233.16	243.33	226.39	199.33	188	147.3	174.877	203.6
	IL-6 (pg/ml)	Aoah+/+ PM																	Aoah-/- PM
	Medium	81.32	78.8	72.92	76.91	227.46	83.9	22.5	15.6	9.5	11								93	85.4	80.8	57.14	67.82	15.2	38.1	50	55.3	36.2
	CpG	394	482.25	452.8	436.98	364.59	390.06	515.1	518.3	485.6	475.7								430.5	373.5	423	319.77	379.55	364.59	547.9	460.3	424.4	451.1
	PGPC	68.72	71.24	82.16	51.1	41.5	43.1	37.3											60.9	99.2	70.9	50	71.1	76.5	84.2
	CpG + PGPC	186.5	209.59	205.39	173.91	199.09	169.71	163.42	188.6	211.69	240.25	195.61	165.88	175.79	383.3	346.3	294.2	342.6	200.1	194.4	194.4	186.7	219.2	407.5	194.4	230.7	194.4	190.65	217.93	173.31	126.26	450.1	407.6	380.4	506
	Fig. 4F
	IL-1β (ng/ml)	Aoah+/+ PM							Aoah-/- PM
	Pam3	0.04	0.043	0.057	0.063	0.064	0.1	0.067	0.063	0.063	0.068	0.078	0.065	0.083	0.069
	DOTAP + PGPC	0.013	0.01	0.011	0.036	0.04	0.035		0.013	0.012	0.006	0.038	0.034	0.037
	DOTAP + POVPC	0.013	0.011	0.012	0.05	0.024	0.03		0.011	0.014	0.014	0.037	0.031	0.026
	Pam3 + DOTAP + PGPC	1.539	0.703	1.182	1.035	1.288	1.059		1.083	0.902	0.827	1.31	1.712	1.533
	Pam3 + DOTAP + POVPC	1.037	0.898	0.829	0.986	1.059	1.384		0.896	0.957	1.077	1.092	1.622	1.463
	Fig. 4G
	Casp1 p20/Actin (Arbitrary Unit)	Aoah+/+ PM				Aoah-/- PM
	Pam3	0.042	0.056	0.027		0.04	0.036	0.04
	DOTAP + PGPC	0.02	0.024	0.06	0.035	0.02	0.062	0.051	0.048
	DOTAP + POVPC	0.045	0.036	0.084	0.05	0.029	0.062	0.1	0.069
	Pam3 + DOTAP + PGPC	0.266	0.305	0.728	0.51	0.133	0.364	0.591	0.673
	Pam3 + DOTAP + POVPC	0.697	0.373	0.382	0.623	0.812	0.295	0.315	0.63
	Fig. 4H
	IL-1β (pg/ml)	Aoah+/+ PM										Aoah-/- PM
	LPS	104.6	110.6	127.9	128.9	144.2	130.4	130.8	149.5	144.8	118.8	135.5	122.8	163.6	155.1	144.9	135.9	163.3	95.1	126.7	148.1
	LPS + DOTAP	483.3	459	474.1	562.1	472.6	228.1	220	186.4	175.7	198.2	432.2	440.1	432.2	482.8	468.5	174.3	227.1	238.8	206.6	247
	Fig. 4I
ELISA	IL-1β (ng/ml)	Aoah+/+ PM						Aoah-/- PM
	Pam3	0.05	0.04	0.05	0.05	0.04	0.05	0.02	0.03	0.04	0.04	0.03	0.03
	ATP	0.19	0.29	0.18	0.21	0.16	0.07	0.03	0.04	0.04	0.21	0.05	0.04
	Pam3 + ATP	19.12	19.08	13.9	16.12	15.58	16.63	12.9	18.41	14.76	14.97	17.77	14.51
Western	Casp1 p20/Actin (Arbitrary Unit)	Aoah+/+ PM				Aoah-/- PM
	ATP	0.134	0.43	0.159	0.233	0.253	0.403	0.294	0.164
	Pam3 + ATP	0.602	0.618	0.586	0.301	0.369	0.668	0.659	0.641
