# Supplementary material for: A highly conserved host lipase deacylates oxidized phospholipids and ameliorates acute lung injury in mice
Source: eLife. 2021 Nov 16;10:e70938. doi: 10.7554/eLife.70938 (PMC8594946; doi:10.7554/eLife.70938)
Supplement: Figure 6—source data 1. [file elife-70938-fig6-data1.xls]

## Sheet: Sheet1
	Figure_6_source_data_1
	Fig.6A
	Protein (mg)	Aoah+/+										Aoah-/-
	PBS	0.314	0.27	0.178	0.291							0.193	0.101	0.207	0.233
	HCl	0.288	0.22	0.247	0.317							0.349	0.292	0.286	0.367
	HCl + oxPLs	0.294	0.227	0.231	0.251	0.293	0.251	0.277	0.299	0.191	0.236	0.469	0.426	0.623	0.278	0.732	0.403	0.542	0.66	0.612	0.39
	Evans blue (μg/g lung)	Aoah+/+										Aoah-/-
	PBS	11.16	12.6	11.77	24.5	12.45	12.99					11.12	9.45	12.83	22.85	15.41	15.34
	HCl	12.8	15.3	12.96	14.55	15.53	8.8					9.37	12.73	11.79	20.42	14.4	23.75
	HCl + oxPLs	15.42	16.32	12.12	12.25	12.36	18.35	15.02	19.22	10.82	12.21	18.68	20.73	12.87	20.27	18.55	16.81	30.29	38.64	25.8
	Fig.6B
	Total cells (10^5)	Aoah+/+																			Aoah-/-
	PBS	4.37	3.87	3.44	2.95	5.01	3.16														4.39	3.82	4.77	3.71	4.07	3.41
	HCl	7.2	3.75	18.1	5.46	6.5	7.01	5.55	7.6	5.41											5.72	9.24	15.6	6.59	4.34	5.72	4.55	3.45	4.54
	HCl + oxPLs	7.1	5.72	7.41	9.76	8.68	9.96	9.13	7.42	7.84	12.1	10.8	12.8	11.5	9.05	8.04	5.72	8.23	6.08		10.16	7.24	31.9	21.24	12.88	42.2	17	18.2	15.12	17.1	24.4	23.1	17.44	12.8	10.28	9.84	18.36	8.65	13.35
	Neutrophils (10^5)	Aoah+/+																			Aoah-/-
	PBS	0.03	0.01	0.01	0.01	0.01	0.02														0.03	0.01	0.03	0.01	0.02	0.01
	HCl	1.82	0.21	7.3	0.09	0.17	3.75	1.81	3.69	1.11											1.36	0.43	7.23	0.48	0.42	0.72	0.09	1.75	1.18
	HCl + oxPLs	0.65	2.56	1.73	2.5	0.97	0.19	1.7	1.76	1.3	0.91	3.65	3.39	2.71	0.2	2.58	1.81	2.52	0.94		3.53	4.73	24.78	15.37	7.22	26.9	11.2	13.94	7.25	5.65	19.43	21.95	14.35	2.35	1.08	2.66	14.28	0.49	8.46
	Mono-Macs (10^5)	Aoah+/+																			Aoah-/-
	PBS	4.37	3.73	3.3	2.93	4.98	3.14														3.98	3.73	5.05	3.68	4.06	3.39
	HCl	5.4	3.53	10.68	5.35	6.31	3.29	3.72	3.27	4.26											3.34	8.78	8.32	6.07	3.91	4.96	4.4	2.96	3.35
	HCl + oxPLs	6.42	3.12	5.66	7.11	7.7	9	7.68	5.62	6.52	11.09	6.54	9	8.56	8.98	5.64	4.91	5.96	5.08		6.61	4.64	7.44	6.92	5.16	15.26	5.1	8.6	8.13	11.9	5.02	0.75	8.83	10.52	9.16	5.93	4.21	8.07	5
	Lymphocytes (10^5)	Aoah+/+																			Aoah-/-
	PBS	0.01	0.01	0.02	0.01	0.02	0.01														0.03	0.01	0.01	0.02	0.01	0.02
	HCl	0.02	0.01	0.12	0.018	0.022	0.085	0.023	0.019	0.015											0.02	0.03	0.052	0.012	0.062	0.04	0.045	0.014	0.015
	HCl + oxPLs	0.05	0.03	0.02	0.026	0.01	0.036	0.043	0.077	0.03	0.026	0.02	0.016	0.02	0.024	0.018	0.098	0.028	0.034		0.14	0.06	0.12	0.11	0.057	0.029	0.02	0.077	0.043	0.163	0.032	0.07	0.058	0.02	0.034	0.024	0.05	0.062	0.042
	Fig.6C
	IL-6 Relative mRNA	Aoah+/+																			Aoah-/-
	PBS	1.06	1.07	1.18	0.74																1.03	0.58	0.6	0.7
	HCl	0.39	0.23	1.39	0.97	0.4															0.22	0.32	0.64	0.53	1.87	1.24
	HCl + oxPLs	2.1	1.46	0.52	1.19	1.75	0.84	0.8	1.71	0.73	0.58	2.3	0.35	1	1.14	1.1					4.36	0.71	2.14	5.72	2.08	8.57	5.14	6.07	13.15	7.38	0.61	4.97	12.11	6.36
	TNF Relative mRNA	Aoah+/+																			Aoah-/-
	PBS	1.58	0.77	0.6	1.37																0.77	1.9	1.34	1.88
	HCl	0.87	0.77	1.46	2.47	0.64	1.51														1.59	0.81	0.66	1.02	0.71	1.49
	HCl + oxPLs	1.93	1.01	0.64	1.3	1.36	0.65	0.91	1.78	0.62	1.75	0.84	0.72	0.76	1.45	1.11					2.74	3.67	4.8	8.79	15.49	1.35	12.32	2.1	5.6	6.11	3.32	1.16	3.03	5.51	1.8	2.49
	MCP-1 Relative mRNA	Aoah+/+																			Aoah-/-
	PBS	1.17	0.65	1	1.31																1.6	1.29	0.63	1.02
	HCl	0.33	0.13	1.53	1.98	0.63	0.39														0.29	1.22	0.62	0.39	1	0.72
	HCl + oxPLs	3.54	2.29	1.43	4.46	4.07	6.67	0.66	2.93	0.52	1.29	1.43	1.38	0.93	1.91	1.26					7.88	1.83	7.8	10.58	15.82	5.13	16.97	24.34	10.54	1.11	10.08	23.75	11.08	5.9
	KC Relative mRNA	Aoah+/+																			Aoah-/-
	PBS	1.32	0.83	0.91	1																0.99	0.62	1.05	0.9
	HCl	0.72	1.52	2.18	1	1.53	2.01														1.36	0.88	0.7	3.03	0.69	0.69
	HCl + oxPLs	2.25	2.05	1.27	1.45	1.49	0.56	0.77	1.35	0.96	1.01	2.51	0.56	1.05	1.48	1.55					7.84	1.52	2.8	5.14	3.68	1.45	6.45	8.85	54.19	40.93	2.47	2.32	32.6	8.18	9.76
	IL-1β Relative mRNA	Aoah+/+																			Aoah-/-
	PBS	1.78	0.46	1	1.23																1.14	0.38	0.63	0.69
	HCl	0.58	0.83	2.42	0.66	1.09															1.95	2.24	1.89	0.84	0.61	0.58
	HCl + oxPLs	1.11	1.56	0.57	3.25	2.75	1.12	1.77	1.13	0.5	1.33	1.08	0.99	0.65	1.63	1.13					4.23	8.49	2.08	3.12	1.36	2.84	3.88	3.15	1.57	2.7	1.96	1.09
	Fig.6D
	IL-6 in BALF (pg)	Aoah+/+																			Aoah-/-
	PBS	0.002	0.001	0.001	0.001																0.002	0.002	0.001	0.001
	HCl	37.9	12	36.7	34.9																34.9	21.5	83.2	85.9
	HCl + oxPLs	20.5	25.1	45.8	10.5	55.3	19.7														53.1	453.4	457.3	42.2	439.2	203.4	106.6	647	210.2	89.4	239.3	587.2
	TNF in BALF (pg)	Aoah+/+																			Aoah-/-
	PBS	0.001	9.536	0.195	11.968																0	17.237	0	0
	HCl	9.4	13.3	10.3	10.3																10.1	14.4	12.4	7.7
	HCl + oxPLs	6.4	6.4	7.7	17.6	49.4	156.1	0.4	3.1	0.1	0.5										91.2	1033.8	697.7	238.8	1015.4	568.5	379	1336.5	107.3	23.9	43.4	160.6
	IL-1β in BALF (pg)	Aoah+/+																			Aoah-/-
	PBS	0	0	0	0																0	0	0	0
	HCl	9.4	13.3	10.3	10.3																10.1	14.4	12.4	7.7
	HCl + oxPLs	52.4	60.3	62.6	185.8	199.5	200.7	5	5.6	2	2.9										135.5	292.6	294.2	235.9	259.9	226.6	255.8	330.5	136	43.4	160.6
	Fig.6E
	E06 Binding activity (OD)	Aoah+/+																			Aoah-/-
	PBS	0.034	0.036	0.03	0.075	0.079	0.081	0.065	0.056												0.063	0.165	0.041	0.067	0.04	0.045	0.064	0.082
	HCl	0.066	0.099	0.118	0.039																0.104	0.147	0.074	0.106
	HCl + oxPLs	0.182	0.246	0.191	0.211	0.15	0.258	0.204	0.194	0.227	0.2										0.401	0.55	0.298	0.347	0.303	0.215	0.339	0.289	0.285	0.326	0.691	0.226	0.455	0.507
	Fig.6F
	IL-1β (pg/ml)	Aoah+/+																			Aoah-/-
	PBS BALF	171.4	122.4	52.3	103.4																127.6	129.8	145.7	118.7
	PBS BALF + EO6	133.2	154.6	141.2	111.6																96.6	82	237.5	166.3
	HCl + Ventilation BALF	188.8	265.7	189.6	184.1	216.1	245.5	103.6	196.5	136.4	151.6										236.7	619.9	227	446.7	432	274.8	413.9	363.5	352.7	407.9	335.9	404.4	667.8
	HCl + Ventilation BALF + EO6	197	251.6	174.2	211.6	246.7	230.4	114.7	202.1	165.1	124.3										74.9	223.5	183.7	316.4	358.5	288.9	303	231.3	199.3	254.4	180.9	229.8	287
	Medium	58.5	80.8	83.7	61.4	69.7	84.2	61.1	71	52.2
	Medium + EO6	70.8	87.5	77.3	4.3	14.6	7.5
